# Supplementary material for: Determinants of Translation Elongation Speed and Ribosomal Profiling Biases in Mouse Embryonic Stem Cells
Source: PLoS Comput Biol. 2012 Nov 1;8(11):e1002755. doi: 10.1371/journal.pcbi.1002755 (PMC3486846; doi:10.1371/journal.pcbi.1002755)
Supplement: Table S10 — Sheet 1: Isoforms in the analysis of this study were selected according to the criterion presented in the original work of Ingolia et al. , 2011. Sheet 2: Calculated codons frequencies, based on ribosomal proteins (second column) and codons tAI value, calculation based on tRNA copy numbers (third column). Sheet 3: Selected ribosomal proteins for calculating the codon frequencies presented in the second sheet, second column. (XLSX) [file pcbi.1002755.s027.xlsx]

## Sheet: Table I - Analyzed isoforms
uc007aid.1
uc007alc.1
uc007ane.1
uc007app.1
uc007ard.1
uc007aso.1
uc007atr.1
uc007avs.1
uc007awt.1
uc007axc.1
uc007axr.1
uc007azp.1
uc007azx.1
uc007bbk.1
uc007bgg.1
uc007bjm.1
uc007bju.1
uc007bmd.1
uc007bpz.1
uc007bqn.1
uc007brc.1
uc007bsy.1
uc007buy.1
uc007bwt.1
uc007cdf.1
uc007cdy.1
uc007cfj.1
uc007clc.1
uc007cln.1
uc007cqn.1
uc007csh.1
uc007cte.1
uc007cux.1
uc007cyb.1
uc007czo.1
uc007czu.1
uc007czy.1
uc007dgr.1
uc007dho.1
uc007dhu.1
uc007dpn.1
uc007dtu.1
uc007dvd.1
uc007dvr.1
uc007dwi.1
uc007dxb.1
uc007dxq.1
uc007dyz.1
uc007dzg.1
uc007eai.1
uc007eao.1
uc007ecp.1
uc007edw.1
uc007ehi.1
uc007ehj.1
uc007eiu.1
uc007enu.1
uc007era.1
uc007erf.1
uc007ern.2
uc007esn.1
uc007exk.1
uc007eyx.1
uc007ezj.1
uc007fdd.1
uc007ffx.1
uc007fhd.1
uc007fhn.1
uc007fja.1
uc007fkc.1
uc007fls.1
uc007fmh.1
uc007fvg.1
uc007fwo.1
uc007fxk.1
uc007gek.1
uc007gge.1
uc007gkj.1
uc007gku.1
uc007gqi.1
uc007gry.1
uc007gsm.1
uc007gxf.1
uc007gzc.1
uc007hdo.1
uc007hec.1
uc007hes.1
uc007hfv.1
uc007hgn.1
uc007hiz.1
uc007hlj.1
uc007hlx.1
uc007htn.1
uc007hup.1
uc007hvo.1
uc007hyf.1
uc007hzk.1
uc007iet.1
uc007igp.1
uc007ihk.1
uc007ihx.1
uc007ilt.1
uc007iny.1
uc007ivq.1
uc007ivu.1
uc007iwt.1
uc007jan.1
uc007jgh.1
uc007jks.1
uc007jny.1
uc007jou.1
uc007jox.1
uc007jrj.1
uc007jup.1
uc007jyy.1
uc007kca.1
uc007kco.1
uc007kdx.1
uc007kep.1
uc007kfi.1
uc007kip.1
uc007kiv.1
uc007kna.1
uc007kot.1
uc007kql.1
uc007krq.1
uc007ksj.1
uc007kta.1
uc007ktc.1
uc007kvw.1
uc007kzw.1
uc007ldu.1
uc007ldv.1
uc007lha.1
uc007lid.1
uc007lll.1
uc007lma.1
uc007lmp.1
uc007lmu.1
uc007lpc.1
uc007lph.1
uc007lpr.1
uc007lrl.1
uc007lsp.1
uc007lsy.1
uc007lwq.1
uc007lyk.1
uc007lym.1
uc007mac.1
uc007mav.1
uc007mit.1
uc007mln.1
uc007mqi.1
uc007msy.1
uc007mut.1
uc007mvy.1
uc007mxb.1
uc007mzz.1
uc007naj.1
uc007nay.1
uc007nhd.1
uc007nmt.1
uc007nmz.1
uc007npw.1
uc007nqf.1
uc007nrg.1
uc007nse.1
uc007nsu.1
uc007nwq.1
uc007nxz.1
uc007oap.1
uc007oti.1
uc007otx.1
uc007ovi.1
uc007oxi.1
uc007pbo.1
uc007pjx.1
uc007pjz.1
uc007plh.1
uc007plk.1
uc007pmg.1
uc007pok.1
uc007pzd.1
uc007qbp.1
uc007qgs.1
uc007qhj.1
uc007qju.1
uc007qjv.1
uc007qqd.1
uc007qrw.1
uc007qws.1
uc007red.1
uc007reu.1
uc007rki.1
uc007rlv.1
uc007rnm.1
uc007rnz.1
uc007rpf.1
uc007rpr.1
uc007rrr.1
uc007rtx.1
uc007rwg.1
uc007rws.1
uc007rwx.1
uc007ryw.1
uc007sgp.1
uc007shc.1
uc007siu.1
uc007skg.1
uc007skz.1
uc007sqy.1
uc007swz.1
uc007sya.1
uc007syr.1
uc007syt.1
uc007tbi.1
uc007thu.1
uc007tid.1
uc007tor.1
uc007tot.1
uc007twv.1
uc007tzp.1
uc007uag.1
uc007ucf.1
uc007uct.1
uc007udf.1
uc007ugp.1
uc007uou.1
uc007uub.1
uc007uuw.1
uc007uxk.1
uc007uyv.1
uc007uzz.1
uc007vej.1
uc007vgl.1
uc007vhk.1
uc007vic.1
uc007vjc.1
uc007vkh.1
uc007vlv.1
uc007vno.1
uc007vro.1
uc007vrt.1
uc007vsi.1
uc007vtf.1
uc007vtn.1
uc007vty.1
uc007vxt.1
uc007vzu.1
uc007wbu.1
uc007wbv.1
uc007wky.1
uc007woc.1
uc007wws.1
uc007wxp.1
uc007wyi.1
uc007xkd.1
uc007xkf.1
uc007xlw.1
uc007xne.1
uc007xvf.1
uc007xvo.1
uc007xyb.1
uc007ycw.1
uc007ygn.1
uc007yhr.1
uc007yid.1
uc007yjk.1
uc007ykr.1
uc007yll.1
uc007ynf.1
uc007yoq.1
uc007ypp.1
uc007yqq.1
uc007yqv.1
uc007ywf.1
uc007yxb.1
uc007yxp.1
uc007yza.1
uc007zkb.1
uc007zko.1
uc007zug.1
uc007zwb.1
uc007zxu.1
uc007zxz.1
uc008aaa.1
uc008abg.1
uc008aej.1
uc008aky.1
uc008amr.1
uc008aou.1
uc008asl.1
uc008ato.1
uc008ave.1
uc008axv.1
uc008bbk.1
uc008bth.1
uc008cbi.1
uc008ced.1
uc008cez.1
uc008cgb.1
uc008cgi.1
uc008cik.1
uc008cir.1
uc008ciw.1
uc008cjj.1
uc008cjk.1
uc008cqj.1
uc008cri.1
uc008csa.1
uc008cth.1
uc008ctp.1
uc008dar.1
uc008dbp.1
uc008dcp.1
uc008dgk.1
uc008dmh.1
uc008doe.1
uc008dok.1
uc008dpk.1
uc008drx.1
uc008dtc.1
uc008dvb.1
uc008dvd.1
uc008dvh.1
uc008dzc.1
uc008dzf.1
uc008ecb.1
uc008ecu.1
uc008egx.1
uc008ehw.1
uc008eic.1
uc008eis.1
uc008eiy.1
uc008eje.1
uc008ejn.1
uc008ekv.1
uc008ela.1
uc008elq.1
uc008ely.1
uc008emg.1
uc008env.1
uc008erj.1
uc008etp.1
uc008etr.1
uc008etx.1
uc008exy.1
uc008ezm.1
uc008fbd.1
uc008fdd.1
uc008ffc.1
uc008fmf.1
uc008fsk.1
uc008fwf.1
uc008fwk.1
uc008gcm.1
uc008gcu.1
uc008gjq.1
uc008gkr.1
uc008gnw.1
uc008goh.1
uc008goj.1
uc008goq.1
uc008gqm.1
uc008gwk.1
uc008gzh.1
uc008haa.1
uc008hal.1
uc008hdu.1
uc008hei.1
uc008hej.1
uc008hgz.1
uc008hhw.1
uc008hil.1
uc008hin.1
uc008hjr.1
uc008hjt.1
uc008hkx.1
uc008hmk.1
uc008hmw.1
uc008hrn.1
uc008hsd.1
uc008hup.1
uc008hvf.1
uc008hwy.1
uc008ibx.1
uc008ifi.1
uc008ihy.1
uc008imm.1
uc008iob.1
uc008ipi.1
uc008ird.1
uc008ivi.1
uc008izm.1
uc008jal.1
uc008jar.1
uc008jcb.1
uc008jeh.1
uc008jhc.1
uc008jiq.1
uc008jmx.1
uc008jqq.1
uc008jrk.1
uc008jud.1
uc008jyc.1
uc008jym.1
uc008jza.1
uc008kbc.1
uc008kcc.1
uc008kgc.1
uc008khj.1
uc008khm.1
uc008kid.1
uc008kip.1
uc008ksw.1
uc008kwd.1
uc008liy.1
uc008lkg.1
uc008lmc.1
uc008lmq.1
uc008lpr.1
uc008lqd.1
uc008lrq.1
uc008lse.1
uc008luu.1
uc008lwc.1
uc008lyd.1
uc008meb.1
uc008mez.1
uc008mgd.1
uc008mgq.1
uc008mhf.1
uc008mja.1
uc008mpn.1
uc008mqj.1
uc008mrl.1
uc008msr.1
uc008nhs.1
uc008nib.1
uc008nke.1
uc008nld.1
uc008nmi.1
uc008nqy.1
uc008nra.1
uc008nyc.1
uc008nyi.1
uc008nyl.1
uc008nys.1
uc008nzb.1
uc008oaq.1
uc008obf.1
uc008obu.1
uc008oip.1
uc008omz.1
uc008osl.1
uc008oth.1
uc008pau.1
uc008pcm.1
uc008pdz.1
uc008pjn.1
uc008pjq.1
uc008plm.1
uc008pma.1
uc008put.1
uc008pvx.1
uc008qam.1
uc008qce.1
uc008qhc.1
uc008qjm.1
uc008qjt.1
uc008qqo.1
uc008qrb.1
uc008qrj.1
uc008qsg.1
uc008qsv.1
uc008qum.1
uc008qva.1
uc008qwz.1
uc008qxz.1
uc008rep.1
uc008rkz.1
uc008rsb.1
uc008rti.1
uc008rwi.1
uc008rzg.1
uc008seh.1
uc008sfa.1
uc008shd.1
uc008shi.1
uc008sie.1
uc008sii.1
uc008sik.1
uc008sor.1
uc008sqe.1
uc008stk.1
uc008svd.1
uc008swk.1
uc008sxi.1
uc008sxr.1
uc008sze.1
uc008tjj.1
uc008tlx.1
uc008tsd.1
uc008tuj.1
uc008tum.1
uc008tvk.1
uc008ubh.1
uc008ubl.1
uc008ubw.1
uc008ugz.1
uc008ujp.1
uc008ujq.1
uc008usv.1
uc008uty.1
uc008uue.1
uc008uzm.1
uc008vcd.1
uc008vdi.1
uc008ved.1
uc008vgf.1
uc008vig.1
uc008vjc.1
uc008vjl.1
uc008vju.1
uc008vmg.1
uc008vmk.1
uc008voc.1
uc008vut.1
uc008vwc.1
uc008vwo.1
uc008wea.1
uc008wgf.1
uc008wkp.1
uc008wme.1
uc008woh.1
uc008wun.1
uc008wvc.1
uc008wwz.1
uc008wxh.1
uc008xcx.1
uc008xgu.1
uc008xif.1
uc008xkf.1
uc008xkw.1
uc008xni.1
uc008xnw.1
uc008xuh.1
uc008xwb.1
uc008xwe.1
uc008xxc.1
uc008xxj.1
uc008yat.1
uc008ycm.1
uc008yhi.1
uc008yoh.1
uc008yqf.1
uc008yqm.1
uc008yrq.1
uc008yym.1
uc008zeg.1
uc008zha.1
uc008zhq.1
uc008zjc.1
uc008zke.1
uc008zli.1
uc008zmr.1
uc008zoo.1
uc008zpq.1
uc008zvn.1
uc008zxz.1
uc009acb.1
uc009agb.1
uc009ahr.1
uc009alg.1
uc009apy.1
uc009auh.1
uc009avc.1
uc009avv.1
uc009aye.1
uc009bct.1
uc009bcy.1
uc009bdy.1
uc009bfv.1
uc009bgt.1
uc009bik.1
uc009bjk.1
uc009bta.1
uc009byz.1
uc009ced.1
uc009cgy.1
uc009chi.1
uc009chv.1
uc009cll.1
uc009cnc.1
uc009con.1
uc009cug.1
uc009cvx.1
uc009dgx.1
uc009djs.1
uc009dlo.1
uc009dmt.1
uc009dno.1
uc009dox.1
uc009dsa.1
uc009dtk.1
uc009dtn.1
uc009dtt.1
uc009elv.1
uc009etl.1
uc009eud.1
uc009evl.1
uc009exc.1
uc009eyb.1
uc009fbw.1
uc009fej.1
uc009ffb.1
uc009ffq.1
uc009fif.1
uc009fkh.1
uc009fqv.1
uc009ftu.1
uc009fvt.1
uc009fyj.1
uc009gah.1
uc009gpx.1
uc009grv.1
uc009gtr.1
uc009gyb.1
uc009hdl.1
uc009hei.1
uc009hgp.1
uc009hyh.1
uc009hzp.1
uc009iax.1
uc009iji.1
uc009ijm.1
uc009iph.1
uc009iqb.1
uc009iqy.1
uc009irp.1
uc009jeu.1
uc009jfx.1
uc009jfy.1
uc009jgg.1
uc009jhx.1
uc009jiz.1
uc009jko.1
uc009jnz.1
uc009jqh.1
uc009jqr.1
uc009jrs.1
uc009jrw.1
uc009jzj.1
uc009kdk.1
uc009kgl.1
uc009kkb.1
uc009kls.1
uc009kpn.1
uc009krj.1
uc009kry.1
uc009kyq.1
uc009lfy.1
uc009lkv.1
uc009llq.1
uc009lnr.1
uc009lok.1
uc009lra.1
uc009mac.1
uc009mfr.1
uc009mga.1
uc009mgq.2
uc009mir.1
uc009mja.1
uc009moz.1
uc009mpo.1
uc009mqm.1
uc009mqo.1
uc009mrz.1
uc009mvz.1
uc009myz.1
uc009nek.1
uc009ner.1
uc009ngh.1
uc009ngi.1
uc009nhv.1
uc009njj.1
uc009nkv.1
uc009nlb.1
uc009nlf.1
uc009nlo.1
uc009nma.1
uc009nmb.1
uc009nmu.1
uc009npc.1
uc009nps.1
uc009nqn.1
uc009nsm.1
uc009nud.1
uc009nwd.1
uc009nws.1
uc009nwy.1
uc009nzv.1
uc009oba.1
uc009ojp.1
uc009old.1
uc009olj.1
uc009omd.1
uc009omi.1
uc009omm.1
uc009omo.1
uc009ook.1
uc009oqh.1
uc009ori.1
uc009orm.1
uc009oxb.1
uc009pce.1
uc009pdf.1
uc009pir.1
uc009piu.1
uc009plz.1
uc009pmi.1
uc009prq.1
uc009pty.1
uc009pwp.1
uc009pzo.1
uc009pzu.1
uc009qoe.1
uc009qol.1
uc009qqe.1
uc009qvb.1
uc009qwo.1
uc009qwv.1
uc009rba.1
uc009rdm.1
uc009rfa.1
uc009rfx.1
uc009rgl.1
uc009rhj.1
uc009rkp.1
uc009rmx.1
uc009rox.1
uc009rph.1
uc009rpt.1
uc009rpy.1
uc009rqe.1
uc009rqj.1
uc009rsz.1
uc009rth.1
uc009rtp.1
uc009rvp.1
uc009rwn.1
uc009rxp.1
uc009ryp.1
uc009scu.1
uc009sfe.1
uc009sfl.1
uc009sni.1
uc009sri.1
uc009ssm.1
uc009stb.1
uc009stj.1
uc009stl.1
uc009taa.1
uc009tao.1
uc009tax.1
uc009tcb.1
uc009tgw.1
uc009tmt.1
uc009tnm.1
uc009tny.1
uc009tss.1
uc009tta.1
uc009ttn.1
uc009tud.1
uc009twh.1
uc009tyc.1
uc009tyk.1
uc009uaf.1
uc009ubb.1
uc009ubs.1
uc009uda.1
uc009uhp.1
uc009upn.1
uc009upx.1
uc009uqc.1

## Sheet: Table II - Codons Frequenies
Codon type	Frequency (*)	tAI adaptiveness value (**)
AAA	0.0324	5.1818					*Frequency of codons, according to their appearance in ribosomal proteins
AAC	0.0207	4.0714					** calculated using tRNA copy numbers
AAG	0.0719	2.5311
AAT	0.0124	9.2743
ACA	0.0123	14.2468
ACC	0.0201	8.7963
ACG	0.0053	9.0764
ACT	0.013	6.3333
AGA	0.0149	11.4
AGC	0.013	7.125
AGG	0.0156	8.6364
AGT	0.0079	16.2301
ATA	0.0034	11.3975
ATC	0.0283	6.3901
ATG	0.0241	3.1667
ATT	0.0194	4.983
CAA	0.0075	9.4998
CAC	0.0178	5.3172
CAG	0.029	4.7819
CAT	0.0091	10.5751
CCA	0.0132	7.1244
CCC	0.016	11.3095
CCG	0.0034	10.2518
CCT	0.0158	8.1429
CGA	0.0123	11.3986
CGC	0.0153	13.1944
CGG	0.0144	12.3913
CGT	0.0088	9.5
CTA	0.0056	18.9949
CTC	0.0147	9.8958
CTG	0.0338	5.2007
CTT	0.0129	7.125
GAA	0.022	7.125
GAC	0.0223	3.5625
GAG	0.0357	3.6632
GAT	0.0204	8.115
GCA	0.0139	5.1809
GCC	0.0294	4.1667
GCG	0.0059	4.216
GCT	0.0265	3
GGA	0.0164	8.1427
GGC	0.0274	3.8723
GGG	0.0138	6.1688
GGT	0.0157	7.9765
GTA	0.0059	18.9949
GTC	0.0175	8.432
GTG	0.0309	4.7659
GTT	0.0148	6.7544
TAA	0	0
TAC	0.0173	5.7
TAG	0	0
TAT	0.0097	12.9841
TCA	0.0059	18.9943
TCC	0.014	7.6203
TCG	0.0032	14.3939
TCT	0.0132	6.0388
TGA	0	0
TGC	0.008	1
TGG	0.0104	6.5972
TGT	0.0075	2.2779
TTA	0.0036	14.25
TTC	0.0194	8.1429
TTG	0.0103	10.7955
TTT	0.0147	18.5486

## Sheet: Table III - ribosomal proteins
uc007atf.2
uc007bkv.2
uc007gcn.2
uc007hno.2
uc007leu.2
uc007lfk.2
uc007low.2
uc011ymh.1
uc007nrs.2
uc007shr.1
uc007sra.1
uc007vcs.2
uc007vlq.2
uc007wmt.2
uc007wvb.2
uc007yzv.2
uc007zlv.2
uc008aih.1
uc008axy.2
uc008ayb.2
uc008bpi.1
uc008bqp.2
uc008bzs.2
uc008cak.1
uc008cuj.1
uc008fay.2
uc008fpw.2
uc008uic.1
uc008vhr.1
uc008wah.1
uc008xnp.2
uc008ziq.3
uc008iwf.1
uc008jnz.1
uc008oiq.1
uc008ois.1
uc008ouf.1
uc008prc.2
uc009anl.2
uc009djc.1
uc009ewa.1
uc009eys.1
uc009fep.2
uc009fqs.1
uc012fgr.1
uc009gtk.1
uc009gww.1
uc009ibv.1
uc009ilr.1
uc009jdr.1
uc009jjn.1
uc009klf.1
uc012gkb.1
uc009pzt.1
uc009qbn.1
uc009qfm.1
uc008zrg.1
uc009scd.2
uc009scf.1
uc009scr.1
uc009syc.1
uc009tod.2
uc009tym.1
uc009ugf.2
uc007bee.2
uc007ihh.1
uc007ihg.1
uc007ksn.2
uc007ogm.2
uc008ayf.2
uc012bkg.1
uc009krv.1
uc009lfx.1
uc009ucx.1
uc007avm.2
uc007epx.2
uc007joi.1
uc007nrp.2
uc008rwn.1
uc009rjo.1
uc007osu.1
uc007ebh.2
uc011xbb.1
uc011xlj.1
